# Supplementary material for: DNA Methylation and Gene Expression in Blood and Adipose Tissue of Adult Offspring of Women with Diabetes in Pregnancy—A Validation Study of DNA Methylation Changes Identified in Adolescent Offspring
Source: Biomedicines. 2022 May 26;10(6):1244. doi: 10.3390/biomedicines10061244 (PMC9219870; doi:10.3390/biomedicines10061244)
Supplement: Supplementary file 1 [file biomedicines-10-01244-s001.zip]

Archive with 1 entries (1 files):
- biomedicines-1735571-supplementary.pdf
